# Supplementary material for: PlasmidTron: assembling the cause of phenotypes and genotypes from NGS data
Source: Microb Genom. 2018 Mar 12;4(3):e000164. doi: 10.1099/mgen.0.000164 (PMC5885016; doi:10.1099/mgen.0.000164)
Supplement: Supplementary File 4 [file mgen-4-164-s002.xlsx]

## Sheet: Supplementary Table 1
Supplementary Table 1: Presence and absense of the IncFII(S) sequence in the output of multiple software applications.
Sample name	Sample Accession	Raw data accession	Lane name	PlasmidFinder	Unicycler	SPAdes	plasmidSPAdes	PlasmidTron
71_V_366	ERS325044	ERR387730	10868_1#89	1	1	1	0	1
7_H_437	ERS325045	ERR387731	10868_1#90	1	1	1	0	1
74_V_379	ERS325046	ERR387732	10868_1#91	1	1	1	0	1
SR134	ERS325047	ERR387733	10900_1#31	1	1	1	0	1
SR046	ERS325048	ERR387734	10900_1#32	1	1	1	0	1
139K	ERS394423	ERR495205	12216_4#40	0	0	0	0	0
840K	ERS394424	ERR495206	12216_4#41	0	0	0	0	0
9811262	ERS394425	ERR495207	12216_4#42	1	1	1	0	1
99_3134	ERS394426	ERR495208	12216_4#43	0	0	0	0	0
00_9824	ERS394427	ERR495209	12216_4#44	1	1	1	0	1
00_9879	ERS394428	ERR495210	12216_4#45	1	1	1	0	1
02_1171	ERS394429	ERR495211	12216_4#46	0	0	0	0	0
03_1986	ERS394430	ERR495212	12216_4#47	0	0	0	0	0
03_4395	ERS394431	ERR495213	12216_4#48	1	1	1	0	1
03_5461	ERS394432	ERR495214	12216_4#49	0	0	0	0	0
08_2437	ERS394434	ERR495216	12216_4#51	1	1	1	1	1
09_4703	ERS394436	ERR495218	12216_4#53	0	0	0	0	0
09_5462	ERS394437	ERR495219	12216_4#54	1	1	1	0	1
09_8500	ERS394438	ERR495220	12216_4#55	1	1	1	0	1
201005280	ERS394439	ERR495221	12216_4#56	1	1	1	0	1
201009500	ERS394440	ERR495222	12216_4#57	1	1	1	0	1
201008825	ERS394441	ERR495223	12216_4#58	1	1	1	0	1
201007622	ERS394442	ERR495224	12216_4#59	1	1	1	0	1
201008132	ERS394443	ERR495225	12216_4#60	1	1	1	0	1
201009035	ERS394444	ERR495226	12216_4#61	1	1	1	0	1
201008341	ERS394445	ERR495227	12216_4#62	0	0	0	0	0
201006598	ERS394446	ERR495228	12227_3#1	1	1	1	0	1
201111351	ERS394455	ERR495237	12227_3#10	0	1	1	1	1
201205005	ERS394456	ERR495238	12227_3#11	1	0	0	0	0
201201335	ERS394457	ERR495239	12227_3#12	1	1	1	0	1
201208537	ERS394458	ERR495240	12227_3#13	1	1	1	0	1
201202227	ERS394459	ERR495241	12227_3#14	1	1	1	0	1
201201497	ERS394460	ERR495242	12227_3#15	1	1	1	0	1
201202882	ERS394461	ERR495243	12227_3#16	1	1	1	0	1
201201076	ERS394462	ERR495244	12227_3#17	1	1	1	0	1
201300011	ERS394463	ERR495245	12227_3#18	1	1	1	0	1
201300482	ERS394464	ERR495246	12227_3#19	1	1	1	1	1
201100200	ERS394447	ERR495229	12227_3#2	1	1	1	0	1
201302134	ERS394465	ERR495247	12227_3#20	1	1	1	0	1
201302479	ERS394466	ERR495248	12227_3#21	1	1	1	0	1
201303357	ERS394467	ERR495249	12227_3#22	1	1	1	1	1
201304810	ERS394468	ERR495250	12227_3#23	1	1	1	0	1
201304851	ERS394469	ERR495251	12227_3#24	1	1	1	0	1
201305036	ERS394470	ERR495252	12227_3#25	1	1	1	0	1
201305421	ERS394471	ERR495253	12227_3#26	1	1	1	0	1
2006_3740	ERS394472	ERR495254	12227_3#27	1	1	1	0	1
2006_3866	ERS394473	ERR495255	12227_3#28	1	1	1	1	1
2013_3452	ERS394474	ERR495256	12227_3#29	1	1	1	1	1
201100324	ERS394448	ERR495230	12227_3#3	1	1	1	0	1
2013_3736	ERS394475	ERR495257	12227_3#30	1	1	1	0	1
2013_3101	ERS394476	ERR495258	12227_3#31	0	1	1	1	1
2013_3456	ERS394477	ERR495259	12227_3#32	1	0	0	1	0
2013_3102	ERS394478	ERR495260	12227_3#33	1	1	1	0	1
2013_3667	ERS394479	ERR495261	12227_3#34	1	1	1	0	1
2013_4066	ERS394480	ERR495262	12227_3#35	1	1	1	0	1
2012_2474	ERS394481	ERR495263	12227_3#36	1	1	1	0	1
2012_2981	ERS394482	ERR495264	12227_3#37	1	1	1	0	1
2012_3395	ERS394483	ERR495265	12227_3#38	0	1	1	0	1
2012_3614	ERS394484	ERR495266	12227_3#39	1	0	0	0	0
201100503	ERS394449	ERR495231	12227_3#4	1	1	1	0	1
2012_4538	ERS394485	ERR495267	12227_3#40	1	1	1	0	1
2012_4716	ERS394486	ERR495268	12227_3#41	1	1	1	0	1
2013_2515	ERS394487	ERR495269	12227_3#42	1	1	1	0	1
2013_2518	ERS394488	ERR495270	12227_3#43	1	1	1	0	1
2013_2776	ERS394489	ERR495271	12227_3#44	1	1	1	0	1
2013_2778	ERS394490	ERR495272	12227_3#45	1	1	1	1	1
2013_2847	ERS394491	ERR495273	12227_3#46	1	1	1	0	1
2013_2908	ERS394492	ERR495274	12227_3#47	1	1	1	0	1
2013_2912	ERS394493	ERR495275	12227_3#48	1	1	1	0	1
2013_69	ERS394494	ERR495276	12227_3#49	1	1	1	0	1
201100823	ERS394450	ERR495232	12227_3#5	1	1	1	1	1
2013_71	ERS394495	ERR495277	12227_3#50	1	1	1	0	1
2013_101	ERS394496	ERR495278	12227_3#51	1	1	1	0	1
2013_690	ERS394497	ERR495279	12227_3#52	1	1	1	0	1
2013_1005	ERS394498	ERR495280	12227_3#53	1	1	1	0	1
2013_1032	ERS394499	ERR495281	12227_3#54	1	1	1	0	1
2013_1051	ERS394500	ERR495282	12227_3#55	1	1	1	0	1
2013_1418	ERS394501	ERR495283	12227_3#56	1	1	1	0	1
2013_1467	ERS394502	ERR495284	12227_3#57	1	1	1	0	1
201102279	ERS394451	ERR495233	12227_3#6	1	1	1	0	1
201103604	ERS394452	ERR495234	12227_3#7	1	1	1	0	1
201107037	ERS394453	ERR495235	12227_3#8	1	1	1	0	1
201109395	ERS394454	ERR495236	12227_3#9	1	1	1	0	1
VNB635	ERS208983	ERR294781	9472_3#1	1	0	0	0	0
VNS30438	ERS208992	ERR294790	9472_3#10	1	1	1	0	1
VNS72_LNPT	ERS208993	ERR294791	9472_3#11	1	1	1	0	1
VNS63_AYSA	ERS208994	ERR294792	9472_3#12	1	1	1	0	1
VNS106_MR	ERS208995	ERR294793	9472_3#13	1	1	1	0	1
VNS94_VNQN	ERS208996	ERR294794	9472_3#14	1	1	1	0	1
VNS132_NTNK	ERS208997	ERR294795	9472_3#15	1	1	1	0	1
VNS8_LTPO	ERS208998	ERR294796	9472_3#16	1	1	1	0	1
VNS38_NTMD	ERS208999	ERR294797	9472_3#17	1	1	1	0	1
VNS46_DNBH	ERS209000	ERR294798	9472_3#18	1	1	1	0	1
VNS184_VTHT	ERS209001	ERR294799	9472_3#19	0	1	1	0	1
VNS10162	ERS208984	ERR294782	9472_3#2	1	1	1	0	1
VNS194_SL	ERS209002	ERR294800	9472_3#20	1	1	1	0	1
VNS179_LTKT	ERS209003	ERR294801	9472_3#21	1	1	1	0	1
VNS008_PNTL	ERS209004	ERR294802	9472_3#22	1	1	1	0	1
VNS170_NVTN	ERS209005	ERR294803	9472_3#23	1	1	1	0	1
VNSC2142	ERS209006	ERR294804	9472_3#24	1	1	1	0	1
VNSC2036	ERS209007	ERR294805	9472_3#25	1	1	1	0	1
VNSC2248	ERS209009	ERR294807	9472_3#27	1	1	1	0	1
VNSC2346	ERS209010	ERR294808	9472_3#28	1	1	1	0	1
VNSC2377	ERS209012	ERR294810	9472_3#30	1	1	1	0	1
VNSC2471	ERS209013	ERR294811	9472_3#31	1	1	1	0	1
VNSC2511	ERS209014	ERR294812	9472_3#32	1	1	1	0	1
VNSC2512	ERS209015	ERR294813	9472_3#33	1	1	1	0	1
VNS003_D14	ERS209016	ERR294814	9472_3#34	1	1	1	0	1
VNS10290	ERS208986	ERR294784	9472_3#4	1	0	0	0	0
VNS10347	ERS208987	ERR294785	9472_3#5	1	1	1	0	1
VNS20069	ERS208988	ERR294786	9472_3#6	1	1	1	0	1
VNS20372	ERS208989	ERR294787	9472_3#7	1	0	1	0	0
VNS20510	ERS208990	ERR294788	9472_3#8	1	1	1	0	1
VNS30291	ERS208991	ERR294789	9472_3#9	1	1	1	0	1
			Total present	102	100	101	10	100
			Percentage of total	89.4737	87.7193	88.5965	8.77193	87.7193

## Sheet: Supplementary Table 2
Supplementary Table 2: Plasmid recovery per sample when compared to the reference plasmid sequence.
Sample Accession	Lane Name	Raw data accession	% Coverage of plasmid	No. Fragments	Plasmid proportion of final assemy
ERS1670673	22420_1#1	ERR2093236	96.0921	5	0.656351
ERS1670682	22420_1#10	ERR2093245	96.9114	4	0.67603
ERS1670683	22420_1#11	ERR2093246	96.0921	5	0.685258
ERS1670684	22420_1#12	ERR2093247	96.0771	5	0.663969
ERS1670685	22420_1#13	ERR2093248	96.0771	5	0.651152
ERS1670686	22420_1#14	ERR2093249	96.9114	4	0.676266
ERS1670687	22420_1#15	ERR2093250	96.1021	5	0.702365
ERS1670688	22420_1#16	ERR2093251	96.9264	4	0.665501
ERS1670689	22420_1#17	ERR2093252	96.1008	5	0.669534
ERS1670690	22420_1#18	ERR2093253	96.9114	4	0.682678
ERS1670691	22420_1#19	ERR2093254	91.5449	6	0.662254
ERS1670674	22420_1#2	ERR2093237	96.0921	5	0.668436
ERS1670692	22420_1#20	ERR2093255	96.9114	4	0.67474
ERS1670693	22420_1#21	ERR2093256	96.9114	4	0.671646
ERS1670694	22420_1#22	ERR2093257	97.2217	4	0.681925
ERS1670695	22420_1#23	ERR2093258	96.0771	5	0.673577
ERS1670696	22420_1#24	ERR2093259	96.0771	5	0.66706
ERS1670697	22420_1#25	ERR2093260	96.0771	5	0.683638
ERS1670699	22420_1#27	ERR2093262	97.2217	4	0.687426
ERS1670700	22420_1#28	ERR2093263	96.0771	5	0.676359
ERS1670701	22420_1#29	ERR2093264	96.0771	5	0.65433
ERS1670675	22420_1#3	ERR2093238	96.0771	5	0.685456
ERS1670702	22420_1#30	ERR2093265	96.9114	4	0.671361
ERS1670703	22420_1#31	ERR2093266	95.4666	6	0.660745
ERS1670704	22420_1#32	ERR2093267	96.0771	5	0.673471
ERS1670705	22420_1#33	ERR2093268	96.9114	4	0.650814
ERS1670706	22420_1#34	ERR2093269	96.9264	4	0.68732
ERS1670707	22420_1#35	ERR2093270	96.9114	4	0.677929
ERS1670708	22420_1#36	ERR2093271	91.5211	6	0.653857
ERS1670709	22420_1#37	ERR2093272	96.9114	4	0.669469
ERS1670710	22420_1#38	ERR2093273	96.7351	5	0.677507
ERS1670711	22420_1#39	ERR2093274	96.9114	4	0.680513
ERS1670676	22420_1#4	ERR2093239	96.0771	5	0.666557
ERS1670712	22420_1#40	ERR2093275	96.9114	4	0.682642
ERS1670713	22420_1#41	ERR2093276	96.9114	4	0.678327
ERS1670714	22420_1#42	ERR2093277	96.9114	4	0.676591
ERS1670715	22420_1#43	ERR2093278	96.9114	4	0.67603
ERS1670716	22420_1#44	ERR2093279	96.9114	4	0.671594
ERS1670717	22420_1#45	ERR2093280	96.0921	5	0.655421
ERS1670718	22420_1#46	ERR2093281	96.9114	4	0.660953
ERS1670719	22420_1#47	ERR2093282	96.0771	5	0.656792
ERS1670720	22420_1#48	ERR2093283	96.0771	5	0.667426
ERS1670721	22420_1#49	ERR2093284	99.6723	2	0.68743
ERS1670677	22420_1#5	ERR2093240	96.9114	4	0.679278
ERS1670722	22420_1#50	ERR2093285	96.9114	4	0.681657
ERS1670723	22420_1#51	ERR2093286	96.9114	4	0.676467
ERS1670724	22420_1#52	ERR2093287	90.1464	12	0.68027
ERS1670725	22420_1#53	ERR2093288	96.0771	5	0.675533
ERS1670726	22420_1#54	ERR2093289	96.9114	4	0.676774
ERS1670727	22420_1#55	ERR2093290	96.0771	5	0.665944
ERS1670728	22420_1#56	ERR2093291	96.9264	4	0.683935
ERS1670729	22420_1#57	ERR2093292	96.9114	4	0.654924
ERS1670730	22420_1#58	ERR2093293	96.9114	4	0.680268
ERS1670731	22420_1#59	ERR2093294	96.0771	5	0.671258
ERS1670678	22420_1#6	ERR2093241	96.9264	4	0.653275
ERS1670732	22420_1#60	ERR2093295	96.0921	5	0.681295
ERS1670733	22420_1#61	ERR2093296	96.0771	5	0.667037
ERS1670734	22420_1#62	ERR2093297	96.0921	5	0.669596
ERS1670735	22420_1#63	ERR2093298	96.1158	5	0.655891
ERS1670736	22420_1#64	ERR2093299	96.0771	5	0.674548
ERS1670737	22420_1#65	ERR2093300	97.2367	4	0.688976
ERS1670738	22420_1#66	ERR2093301	95.9057	7	0.694435
ERS1670739	22420_1#67	ERR2093302	96.9114	4	0.663939
ERS1670740	22420_1#68	ERR2093303	96.0771	5	0.662526
ERS1670741	22420_1#69	ERR2093304	96.0921	5	0.679968
ERS1670679	22420_1#7	ERR2093242	96.9114	4	0.672737
ERS1670742	22420_1#70	ERR2093305	96.0771	5	0.679675
ERS1670743	22420_1#71	ERR2093306	96.2097	5	0.651934
ERS1670744	22420_1#72	ERR2093307	96.9264	4	0.693987
ERS1670745	22420_1#73	ERR2093308	96.0771	5	0.650077
ERS1670746	22420_1#74	ERR2093309	96.9114	4	0.677164
ERS1670747	22420_1#75	ERR2093310	96.0771	5	0.669223
ERS1670748	22420_1#76	ERR2093311	96.0771	5	0.673849
ERS1670749	22420_1#77	ERR2093312	96.0921	5	0.683538
ERS1670750	22420_1#78	ERR2093313	96.0771	5	0.666112
ERS1670751	22420_1#79	ERR2093314	96.0771	5	0.656646
ERS1670680	22420_1#8	ERR2093243	95.9007	6	0.655475
ERS1670752	22420_1#80	ERR2093315	96.9114	4	0.662236
ERS1670753	22420_1#81	ERR2093316	96.9114	4	0.671314
ERS1670754	22420_1#82	ERR2093317	96.0771	5	0.681769
ERS1670755	22420_1#83	ERR2093318	96.0771	5	0.679844
ERS1670756	22420_1#84	ERR2093319	96.9114	4	0.672894
ERS1670757	22420_1#85	ERR2093320	96.0771	5	0.649165
ERS1670758	22420_1#86	ERR2093321	96.9114	4	0.679839
ERS1670759	22420_1#87	ERR2093322	96.9114	4	0.680101
ERS1670681	22420_1#9	ERR2093244	96.9114	4	0.680944
ERS1670671	22420_1#99	ERR2093334	99.6723	2	0.695823
			96.3733	4.63218	0.672423

## Sheet: Supplementary Table 3
Supplementary Table 3: Top blast hits for each contig after running PlasmidTron with sample AJ049 as a control and 162 K. pneumoniae reference chromosomes
Contig	Size (bases)	kmer coverage	Type	Comment	Top hit
1	40382	42.9138	Plasmid		Klebsiella pneumoniae strain KPN1481 plasmid pKPN1481-2, complete sequence	CP020851.1
2	39692	27.8648	Plasmid		Citrobacter farmeri strain AUSMDU00008141 plasmid pAUSMDU8141-1, complete sequence	CP022696.1
3	32646	31.7939	Plasmid		Enterobacter cloacae ECNIH2 plasmid pKPC-272, complete sequence	CP008825.1
4	29870	21.0378	Unknown	Novel sequence
5	27068	25.9241	Unknown	Novel sequence
6	25174	44.7747	Plasmid		Klebsiella pneumoniae strain Klebsiella pneumoniae KLPN57 genome assembly, plasmid: I	LT882698.1
7	22360	18.8967	Unknown	Novel sequence
8	17003	51.0356	Plasmid		Klebsiella pneumoniae strain JAB-1 plasmid pKp-CTX-M, complete sequence	MF510424.1
9	14989	52.8729	Plasmid	novel sequence	Klebsiella pneumoniae strain AR_0047 plasmid tig00000002, complete sequence	CP021541.1
10	14182	48.4988	Plasmid		Klebsiella pneumoniae subsp. pneumoniae KP5-1 plasmid pKp5-1, complete sequence	CP008701.1
11	13690	20.5625	Plasmid		Citrobacter farmeri strain AUSMDU00008141 plasmid pAUSMDU8141-1, complete sequence	CP022696.1
12	12814	23.7131	Chromosome	lower hits to KP plasmids	Raoultella ornithinolytica strain MG, complete genome	CP011314.1
13	12016	23.4161	Chromosome		Klebsiella michiganensis strain KCTC 1686, complete genome	CP003218.1
14	11693	50.0149	Plasmid		Klebsiella pneumoniae subsp. pneumoniae strain HS08204 plasmid pHS08204, complete sequenc	KP125893.1
15	11063	23.6159	Chromosome	lower hits to KP plasmids	Raoultella ornithinolytica strain MG, complete genome	CP017802.1
16	10973	26.9722	Plasmid		Citrobacter farmeri strain AUSMDU00008141 plasmid pAUSMDU8141-1, complete sequence	CP022696.1
17	10820	16.8188	Chromosome		Enterobacter xiangfangensis strain LMG27195, complete genome	CP017183.1
18	10078	17.7789	Unknown	Novel sequence
19	9581	28.2848	Plasmid		Klebsiella oxytoca strain CAV1015 plasmid pCAV1015-114, complete sequence	CP017930.1
20	9483	23.7583	Plasmid		Klebsiella pneumoniae strain KPNIH39 plasmid pKPN-332, complete sequence	CP014763.1
21	8350	26.5803	Plasmid		Klebsiella pneumoniae plasmid unnamed1, complete sequence	CP016160.1
22	8118	21.7154	Chromosome	lower hits to KP plasmids	Raoultella ornithinolytica strain MG, complete genome	CP017802.1
23	8023	21.9416	Plasmid		Citrobacter farmeri strain AUSMDU00008141 plasmid pAUSMDU8141-1, complete sequence	CP022696.1
24	7544	19.192	Unknown	Novel sequence
25	7454	24.5988	Plasmid		Citrobacter farmeri strain AUSMDU00008141 plasmid pAUSMDU8141-1, complete sequence	CP022696.1
26	7220	22.3456	Plasmid		Citrobacter farmeri strain AUSMDU00008141 plasmid pAUSMDU8141-1, complete sequence	CP022696.1
27	6747	41.3328	Plasmid		Enterobacter cloacae strain AR_0136 plasmid tig00001437_pilon, complete sequence	CP021900.1
28	6711	25.3072	Plasmid		Enterobacter cloacae strain MS7884A plasmid pMS7884A, complete sequence	CP022533.1
29	6621	54.0753	Plasmid		Klebsiella pneumoniae strain KPNIH39 plasmid pKPN-332, complete sequence	CP014763.1
30	6211	23.3977	Plasmid		Klebsiella pneumoniae strain KPNIH39 plasmid pKPN-332, complete sequence	CP014763.1
31	5940	41.0531	Plasmid		Klebsiella pneumoniae strain KPN1481 plasmid pKPN1481-2, complete sequence	CP020851.1
32	5161	25.0743	Plasmid		Citrobacter farmeri strain AUSMDU00008141 plasmid pAUSMDU8141-1, complete sequence	CP022696.1
33	4867	27.1321	Plasmid		Enterobacter asburiae strain AMA 497 plasmid pOXA436, complete sequence	KY863418.1
34	3965	16.5356	Plasmid		Citrobacter farmeri strain AUSMDU00008141 plasmid pAUSMDU8141-1, complete sequence	CP022696.1
35	3720	21.1418	Plasmid		Citrobacter farmeri strain AUSMDU00008141 plasmid pAUSMDU8141-1, complete sequence	CP022696.1
36	3662	24.0003	Plasmid		Klebsiella pneumoniae strain KPNIH39 plasmid pKPN-332, complete sequence	CP014763.1
37	3570	27.9912	Plasmid		Citrobacter farmeri strain AUSMDU00008141 plasmid pAUSMDU8141-1, complete sequence	CP022696.1
38	3408	32.0182	Plasmid		Klebsiella pneumoniae strain FDAARGOS_447 plasmid unnamed2, complete sequence	CP023953.1
39	3341	23.2841	Plasmid		Klebsiella pneumoniae strain KPNIH39 plasmid pKPN-332, complete sequence	CP014763.1
40	2970	32.6487	Plasmid		Citrobacter farmeri strain AUSMDU00008141 plasmid pAUSMDU8141-1, complete sequence	CP022696.1
41	2952	47.9516	Plasmid		Salmonella enterica subsp. enterica serovar Infantis plasmid pRH-R27, complete sequence	LN555650.1
42	2890	22.4677	Plasmid		Klebsiella pneumoniae strain KPNIH39 plasmid pKPN-332, complete sequence	CP014763.1
43	2703	27.3198	Chromosome	lower hits to KP plasmids	Raoultella ornithinolytica strain MG, complete genome	CP017802.1
44	2684	42.3416	Plasmid		Klebsiella pneumoniae strain INF274 plasmid unnamed3, complete sequence	CP024573.1
45	2680	23.9343	Plasmid		Klebsiella oxytoca plasmid pKO_JKo3_1 DNA, complete genome, strain: JKo3	AP014952.1
46	2576	16.806	Plasmid		Klebsiella pneumoniae subsp. pneumoniae strain H11 plasmid pH11, complete sequence	CP013215.1
47	2529	31.2326	Plasmid		Citrobacter farmeri strain AUSMDU00008141 plasmid pAUSMDU8141-1, complete sequence	CP022696.1
48	2526	30.5229	Plasmid		Raoultella ornithinolytica strain Yangling I2 plasmid pKPYL1, complete sequence	CP013339.1
49	2492	21.8951	Plasmid		Citrobacter farmeri strain AUSMDU00008141 plasmid pAUSMDU8141-1, complete sequence	CP022696.1
50	2480	34.8466	Plasmid		Citrobacter farmeri strain AUSMDU00008141 plasmid pAUSMDU8141-1, complete sequence	CP022696.1
51	2320	74.5706	Plasmid		Klebsiella pneumoniae strain FDAARGOS_447 plasmid unnamed3, complete sequence	CP023950.1
52	2302	21.183	Plasmid		Klebsiella pneumoniae strain KSB1_10J plasmid unnamed1, complete sequence	CP024516.1

## Sheet: Supplementary Table 4
Supplementary Table 4: Complete Klebsiella pneumoniae reference genomes available in RefSeq on 05-12-2017
Accession number	Strain name
NZ_CP019219_1_1	Klebsiella pneumoniae strain 1756, complete genome
NZ_CP022023_1_1	Klebsiella pneumoniae strain 19051, complete genome
NZ_CP006923_1_1	Klebsiella pneumoniae 30660/NJST258_1, complete genome
NZ_CP006918_1_1	Klebsiella pneumoniae 30684/NJST258_2, complete genome
NZ_CP010361_1_1	Klebsiella pneumoniae strain 32192, complete genome
NC_011283_1_1	Klebsiella pneumoniae 342, complete genome
NZ_CP010392_1_1	Klebsiella pneumoniae strain 34618, complete genome
NZ_CP011980_1_1	Klebsiella pneumoniae 500_1420, complete genome
NZ_CP022997_1_1	Klebsiella pneumoniae strain 721005, complete genome
NZ_CP017985_1_1	Klebsiella pneumoniae strain 825795-1, complete genome
NZ_CP022882_1_1	Klebsiella pneumoniae strain 911021, complete genome
NZ_CP014755_1_1	Klebsiella pneumoniae strain AATZP, complete genome
NZ_CP021539_1_1	Klebsiella pneumoniae strain AR_0047, complete genome
NZ_CP018816_1_1	Klebsiella pneumoniae strain AR_0049, complete genome
NZ_CP020067_1_1	Klebsiella pneumoniae strain AR_0068, complete genome
NZ_CP020108_1_1	Klebsiella pneumoniae strain AR_0098, complete genome
NZ_CP021955_1_1	Klebsiella pneumoniae strain AR_0107, complete genome
NZ_CP021549_1_1	Klebsiella pneumoniae strain AR_0112, complete genome
NZ_CP021751_1_1	Klebsiella pneumoniae strain AR_0113, complete genome
NZ_CP020071_1_1	Klebsiella pneumoniae strain AR_0115, complete genome
NZ_CP020061_1_1	Klebsiella pneumoniae strain AR_0117, complete genome
NZ_CP021833_1_1	Klebsiella pneumoniae strain AR_0120, complete genome
NZ_CP021859_1_1	Klebsiella pneumoniae strain AR_0125, complete genome
NZ_CP021740_1_1	Klebsiella pneumoniae strain AR_0126, complete genome
NZ_CP021718_1_1	Klebsiella pneumoniae strain AR_0129, complete genome
NZ_CP021757_1_1	Klebsiella pneumoniae strain AR_0138, complete genome
NZ_CP021960_1_1	Klebsiella pneumoniae strain AR_0139, complete genome
NZ_CP021708_1_1	Klebsiella pneumoniae strain AR_0143, complete genome
NZ_CP021939_1_1	Klebsiella pneumoniae strain AR_0145, complete genome
NZ_CP021685_1_1	Klebsiella pneumoniae strain AR_0146, complete genome
NZ_CP021950_1_1	Klebsiella pneumoniae strain AR_0148, complete genome
NZ_CP021944_1_1	Klebsiella pneumoniae strain AR_0152, complete genome
NZ_CP021696_1_1	Klebsiella pneumoniae strain AR_0158, complete genome
NZ_CP015134_1_1	Klebsiella pneumoniae strain ATCC 35657, complete genome
NZ_CP006659_2_1 Klebsiella pneumoniae strain ATCC BAA-2146 chromosome 1, complete sequence
NZ_CP022573_1_1	Klebsiella pneumoniae strain BIC-1, complete genome
NZ_CP020837_1_1	Klebsiella pneumoniae strain BK13043, complete genome
NZ_CP009114_1_1	Klebsiella pneumoniae strain blaNDM-1, complete genome
NZ_CP015990_1_1	Klebsiella pneumoniae strain BR, complete genome
NZ_CP017934_1_1	Klebsiella pneumoniae strain CAV1016, complete genome
NZ_CP018671_1_1	Klebsiella pneumoniae strain CAV1042, complete genome
NZ_CP013322_1_1	Klebsiella pneumoniae strain CAV1193, complete genome
NZ_CP011624_1_1	Klebsiella pneumoniae strain CAV1344, complete genome
NZ_CP011578_1_1	Klebsiella pneumoniae strain CAV1392, complete genome
NZ_CP018356_1_1	Klebsiella pneumoniae strain CAV1453, complete genome
NZ_CP011647_1_1	Klebsiella pneumoniae strain CAV1596, complete genome
NC_022566_1_1	Klebsiella pneumoniae CG43, complete genome
NZ_CP015382_1_1	Klebsiella pneumoniae strain CN1, complete genome
NZ_CP015392_1_1	Klebsiella pneumoniae strain CR14, complete genome
NZ_CP016811_1_1	Klebsiella pneumoniae strain DHQP1002001, complete genome
NZ_CP011976_1_1	Klebsiella pneumoniae DMC1097, complete genome
NZ_CP016814_1_1	Klebsiella pneumoniae strain ED23, complete genome
NZ_CP016813_1_1	Klebsiella pneumoniae strain ED2, complete genome
NZ_CP023913_1_1	Klebsiella pneumoniae strain FDAARGOS_439 chromosome, complete genome
NZ_CP023941_1_1	Klebsiella pneumoniae strain FDAARGOS_444 chromosome, complete genome
NZ_CP023946_1_1	Klebsiella pneumoniae strain FDAARGOS_446 chromosome, complete genome
NZ_CP015822_1_1	Klebsiella pneumoniae isolate blood sample 2, complete genome
NZ_CP016923_1_1	Klebsiella pneumoniae isolate 11, complete genome
NZ_CP016926_1_1	Klebsiella pneumoniae isolate 23, complete genome
NZ_CP018337_1_1	Klebsiella pneumoniae isolate Kp_Goe_154414, complete genome
NZ_CP024191_1_1	Klebsiella pneumoniae isolate KSB1_5D chromosome, complete genome
NZ_CP006738_1_1	Klebsiella pneumoniae HK787, complete genome
NZ_CP024542_1_1	Klebsiella pneumoniae strain INF042 chromosome, complete genome
NZ_CP024545_1_1	Klebsiella pneumoniae strain INF059 chromosome, complete genome
NZ_CP024528_1_1	Klebsiella pneumoniae strain INF157 chromosome, complete genome
NZ_CP024521_1_1	Klebsiella pneumoniae strain INF158 chromosome, complete genome
NZ_CP024549_1_1	Klebsiella pneumoniae strain INF163 chromosome, complete genome
NZ_CP024556_1_1	Klebsiella pneumoniae strain INF164 chromosome, complete genome
NZ_CP024489_1_1	Klebsiella pneumoniae strain INF249 chromosome, complete genome
NZ_CP024570_1_1	Klebsiella pneumoniae strain INF274 chromosome, complete genome
NZ_CP024563_1_1	Klebsiella pneumoniae strain INF278 chromosome, complete genome
NZ_CP024482_1_1	Klebsiella pneumoniae strain INF322 chromosome, complete genome
NZ_CP013711_1_1	Klebsiella pneumoniae strain J1, complete genome
NC_022082_1_1	Klebsiella pneumoniae JM45, complete genome
NZ_CP020901_1_1	Klebsiella pneumoniae strain K66-45, complete genome
NC_017540_1_1	Klebsiella pneumoniae KCTC 2242, complete genome
NZ_CP012883_1_1	Klebsiella pneumoniae KP-1, complete genome
NZ_CP017385_1_1	Klebsiella pneumoniae strain KP36, complete genome
NZ_CP014294_1_1	Klebsiella pneumoniae strain KP38731, complete genome
NZ_FO834906_1_1	Klebsiella pneumoniae str. Kp52.145, chromosome, complete genome
NZ_CP012426_1_1	Klebsiella pneumoniae strain KP5, complete genome
NZ_CP012753_1_1	Klebsiella pneumoniae strain KP617, complete genome
NZ_CP015120_1_1	Klebsiella pneumoniae strain kp757, complete genome
NZ_CP018735_1_1	Klebsiella pneumoniae strain Kp_Goe_121641, complete genome
NZ_CP018686_1_1	Klebsiella pneumoniae strain Kp_Goe_149473, complete sequence
NZ_CP018695_1_1	Klebsiella pneumoniae strain Kp_Goe_149832, complete genome
NZ_CP018713_1_1	Klebsiella pneumoniae strain Kp_Goe_152021, complete genome
NZ_CP018447_1_1	Klebsiella pneumoniae strain Kp_Goe_33208, complete genome
NZ_CP018458_1_1	Klebsiella pneumoniae strain Kp_Goe_39795, complete genome
NZ_CP018364_1_1	Klebsiella pneumoniae strain Kp_Goe_62629, complete genome
NZ_CP018450_1_1	Klebsiella pneumoniae strain Kp_Goe_71070, complete genome
NZ_CP018692_1_1	Klebsiella pneumoniae strain Kp_Goe_821588, complete sequence
NZ_CP018140_1_1	Klebsiella pneumoniae strain Kp_Goe_822579, complete genome
NZ_CP018438_1_1	Klebsiella pneumoniae strain Kp_Goe_822917, complete sequence
NZ_CP018701_1_1	Klebsiella pneumoniae strain Kp_Goe_827024, complete genome
NZ_CP018707_1_1	Klebsiella pneumoniae strain Kp_Goe_827026, complete genome
NZ_CP018719_1_1	Klebsiella pneumoniae strain KP_Goe_828304, complete genome
NZ_CP012987_1_1	Klebsiella pneumoniae strain KpN01, complete genome
NZ_CP012992_1_1	Klebsiella pneumoniae strain KpN06, complete genome
NZ_CP020847_1_1	Klebsiella pneumoniae strain KPN1481, complete genome
NZ_CP020841_1_1	Klebsiella pneumoniae strain KPN1482, complete genome
NZ_CP015025_1_1	Klebsiella pneumoniae strain Kpn223, complete genome
NZ_CP020853_1_1	Klebsiella pneumoniae strain KPN528, complete genome
NZ_CP015130_1_1	Klebsiella pneumoniae strain Kpn555, complete genome
NZ_CP014647_1_1	Klebsiella pneumoniae strain KPNIH36, complete genome
NZ_CP014762_1_1	Klebsiella pneumoniae strain KPNIH39, complete genome
NZ_CP024515_1_1	Klebsiella pneumoniae strain KSB1_10J chromosome, complete genome
NZ_CP024499_1_1	Klebsiella pneumoniae strain KSB1_4E chromosome, complete genome
NZ_CP024496_1_1	Klebsiella pneumoniae strain KSB1_7E chromosome, complete genome
NZ_CP024548_1_1	Klebsiella pneumoniae strain KSB1_7J chromosome, complete genome
NZ_CP024535_1_1	Klebsiella pneumoniae strain KSB1_9D chromosome, complete genome
NZ_CP024504_1_1	Klebsiella pneumoniae strain KSB2_1B chromosome, complete genome
NZ_CP022127_1_1	Klebsiella pneumoniae strain MLST-15, complete genome
NZ_CP018437_1_1	Klebsiella pneumoniae strain MNCRE53, complete genome
NZ_CP018427_1_1	Klebsiella pneumoniae strain MNCRE69, complete genome
NZ_CP018428_1_1	Klebsiella pneumoniae strain MNCRE78, complete genome
NZ_LN824133_1_1	Klebsiella pneumoniae genome assembly MS6671.v1, chromosome : _Chr_Kpneumoniae_MS6671
NZ_CP015385_1_1	Klebsiella pneumoniae strain NY9, complete genome
NZ_CP017994_1_1	Klebsiella pneumoniae strain P1428, complete genome
NZ_CP008929_1_1	Klebsiella pneumoniae strain PMK1, complete genome
NZ_CP024458_1_1	Klebsiella pneumoniae strain QS17-0161 chromosome, complete genome
NZ_CP015500_1_1	Klebsiella pneumoniae strain SKGH01, complete genome
NC_018522_1_1	Klebsiella pneumoniae subsp. pneumoniae 1084, complete genome
NZ_CP006722_1_1	Klebsiella pneumoniae subsp. pneumoniae 1158, complete genome
NZ_CP011313_1_1	Klebsiella pneumoniae subsp. pneumoniae strain 234-12, complete genome
NZ_CP009208_1_1	Klebsiella pneumoniae subsp. pneumoniae strain ATCC 43816 KPPR1, complete genome
NZ_CP022691_1_1	Klebsiella pneumoniae subsp. pneumoniae strain AUSMDU00008079, complete genome
NZ_CP018056_1_1	Klebsiella pneumoniae subsp. pneumoniae strain H11, complete genome
NZ_CP012300_1_1	Klebsiella pneumoniae subsp. pneumoniae strain HKUOPLC, complete genome
NC_016845_1_1	Klebsiella pneumoniae subsp. pneumoniae HS11286 chromosome, complete genome
NZ_CP003999_1_1	Klebsiella pneumoniae subsp. pneumoniae Kp13, complete genome
NZ_CP007727_1_1	Klebsiella pneumoniae subsp. pneumoniae KPNIH10, complete genome
NZ_CP008827_1_1	Klebsiella pneumoniae subsp. pneumoniae KPNIH1, complete genome
NZ_CP008797_1_1	Klebsiella pneumoniae subsp. pneumoniae KPNIH24, complete genome
NZ_CP007731_1_1	Klebsiella pneumoniae subsp. pneumoniae KPNIH27, complete genome
NZ_CP009863_1_1	Klebsiella pneumoniae subsp. pneumoniae strain KPNIH29, complete genome
NZ_CP009872_1_1	Klebsiella pneumoniae subsp. pneumoniae strain KPNIH30, complete genome
NZ_CP009876_1_1	Klebsiella pneumoniae subsp. pneumoniae strain KPNIH31, complete genome
NZ_CP009775_1_1	Klebsiella pneumoniae subsp. pneumoniae strain KPNIH32, complete genome
NZ_CP009771_1_1	Klebsiella pneumoniae subsp. pneumoniae strain KPNIH33, complete genome
NZ_CP008831_1_1	Klebsiella pneumoniae subsp. pneumoniae KPR0928, complete sequence
NC_009648_1_1	Klebsiella pneumoniae subsp. pneumoniae MGH 78578, complete genome
NC_012731_1_1	Klebsiella pneumoniae subsp. pneumoniae NTUH-K2044 DNA, complete genome
NZ_CP014004_1_1	Klebsiella pneumoniae subsp. pneumoniae strain NUHL24835, complete genome
NZ_CP006798_1_1	Klebsiella pneumoniae subsp. pneumoniae PittNDM01, complete genome
NZ_CP019047_1_1	Klebsiella pneumoniae subsp. pneumoniae strain RJA166, complete genome
NZ_CP014008_1_1	Klebsiella pneumoniae subsp. pneumoniae strain RJF293, complete genome
NZ_CP014010_1_1	Klebsiella pneumoniae subsp. pneumoniae strain RJF999, complete genome
NZ_CP023487_1_1	Klebsiella pneumoniae subsp. pneumoniae strain ST101:960186733 chromosome, complete genome
NZ_CP012744_1_1	Klebsiella pneumoniae subsp. pneumoniae strain TGH10, complete genome
NZ_CP012745_1_1	Klebsiella pneumoniae subsp. pneumoniae strain TGH13, complete genome
NZ_CP012743_1_1	Klebsiella pneumoniae subsp. pneumoniae strain TGH8, complete genome
NZ_CP018454_1_1	Klebsiella pneumoniae strain SWU01, complete genome
NZ_CP016159_1_1	Klebsiella pneumoniae strain TH1, complete genome
NZ_CP012568_1_1	Klebsiella pneumoniae strain UCLAOXA232KP, complete genome
NZ_CP012561_1_1	Klebsiella pneumoniae strain UCLAOXA232KP, complete genome
NZ_CP012560_1_1	Klebsiella pneumoniae strain UCLAOXA232KP_Pt0, complete genome
NZ_CP011985_1_1	Klebsiella pneumoniae UHKPC07, complete genome
NZ_CP011989_1_1	Klebsiella pneumoniae UHKPC33, complete genome
NZ_CP015753_1_1	Klebsiella pneumoniae strain W14, complete genome
NZ_CP009461_1_1	Klebsiella pneumoniae strain XH209, complete genome
NZ_AP014950_1_1	Klebsiella pneumoniae DNA, complete genome, strain: YH43

## Sheet: Supplementary Table 5
Supplementary Table 5: Metadata of the inputs to PlasmidTron where the cases are ST23 isolates and the controls are carriage isolates from other STs (1 representative per ST). The data was collected by Holt et al. and is presented in full in (Holt et al. 2015).
Type	Accession	Strain Name	ST	Year	Infection status
control	ERS011835	K290N	1	2005	Human carriage
control	ERS011819	K102An	14	2004	Human carriage
control	ERS011909	DU33062/05	15	2005	Human carriage
control	ERS011842	D-026-I-b-1	17	2005	Human carriage
control	ERS011857	EW-85-R-MAN	36	2006	Human carriage
control	ERS011813	K21Sp	42	2004	Human carriage
control	ERS011834	K282Ax	48	2005	Human carriage
control	ERS011856	EW-68-R-MAC-1	111	2006	Human carriage
control	ERS011837	K307An	147	2005	Human carriage
control	ERS011872	QMP B2-248	177	2006	Bovine carriage
control	ERS011955	QMP M1-375	185	2005	Bovine carriage
control	ERS011935	QMP M1-051	198	2005	Bovine carriage
control	ERS011999	QMP M2-488	294	2007	Bovine carriage
control	ERS011814	K35N	416	2004	Human carriage
control	ERS011820	K113N	540	2004	Human carriage
control	ERS011851	EW-29-R-MAG	764	2006	Human carriage
control	ERS011817	K77An	756	2004	Human carriage
case	ERS011914	DM16912/02	23	2002	Human invasive
case	ERS011915	DM17138/03	23	2003	Human invasive
case	ERS011917	DM11825/05	23	2005	Human invasive
case	ERS011797	07-0003m	23	2007	Human invasive
case	ERS011801	08-475T	23	2009	Human invasive
case	ERS012029	2358m	23	2008	Human invasive

## Sheet: Supplementary Table 6
Supplementary Table 6: Impact of copy number variation on the number of errors between the asembly and the actual reference sequence
Coverage	PlasmidTron	PlasmidSPAdes	Recycler	Unicycler	SPAdes
2	-	0	-	166	177
4	-	0	-	165	177
6	-	16	-	166	174
8	1	35	-	168	170
10	1	9	-	166	168
12	3	9	-	167	170
14	7	9	-	168	171
16	10	9	-	168	170
18	9	9	-	169	171
20	10	0	-	168	171
22	11	0	-	168	170
24	11	0	-	166	171
26	7	0	-	168	169
28	8	0	-	166	168
30	8	0	-	166	169
32	8	0	-	168	170
34	11	0	-	168	169
36	7	0	-	167	170
38	10	9	-	166	169
40	8	13	-	168	170
42	9	11	-	169	170
44	8	11	-	167	170
46	9	11	-	167	170
48	7	10	-	167	169
50	10	11	-	168	170
52	8	10	-	167	168
54	9	10	-	167	169
56	8	11	-	167	170
58	10	11	-	167	170
60	1	11	-	168	170
